# Supplementary material for: The long non-coding RNA TAZ-AS202 promotes lung cancer progression via regulation of the E2F1 transcription factor and activation of Ephrin signaling
Source: Cell Death Dis. 2023 Nov 18;14(11):752. doi: 10.1038/s41419-023-06277-y (PMC10657417; doi:10.1038/s41419-023-06277-y)
Supplement: Supplementary file 2 — Supplementary Table 1 [file 41419_2023_6277_MOESM2_ESM.xlsx]

## Sheet: PRIMER
Gene expression:		gene name	sequence			ChIP		gene name	sequence
	ROCK2_F	ROCK2	TGGGCGAGAATGTGATTGGT				JUNB_CHF	JUNB	GCACATACTGGGACCCTCAC
	ROCK2_R		TGTTCCTACAAGTGAATCCGCA				JUNB_CHR		TGAGTGAGGGGTTTCAGGGA
	SRC_F	SRC	TGAGGCATGAGAAGCTGGTG				FOSL2_CHF	FOSL2	GGGGATAGCGTTCAGGACAG
	SRC_R		CCCCTTGAGAAAGTCCAGCA				FOSL2_CHR		AGGGCCCCAAGATACGGTAA
	CLTCL1_F	CLTCL1	TGCTGTGCTCACCATGATGA				SP6_CHF	SP6	GACGCAGGACTAAGACCCAG
	CLTCL1_R		TAACAGAGCTCGACGTTGGC				SP6_CHR		GTTCAGAGAGGGTCAAGGGC
	EPHB2_F	EPHB2	TGGACTCCACTACAGCGACT				NR4A1_CHF	NR4A1	GCATGCAAGAGGGTAGGTGT
	EPHB2_R		GTGCGGATCGTGTTCATGTT				NR4A1_CHR		CGCACCCAGTAGTTTCCAGT
	SMURF2_F	SMURF2	CGCAACAAGGCCAGGTGTAT				SMAD7_CHF	SMAD7	GACTTCACCCCGCATGAGAC
	SMURF2_R		GAGGCAATGGACCAAGCTCT				SMAD7_CHR		CGAGGAGGTGGTGGTTTTCA
	TCF7_F	TCF7	TTTCAACAGCCCACATCCCA				EPHB2_CHF	EPHB2	CGTGGCCTCGTGTATTGGTA
	TCF7_R		AGGTCAGGGAGTAGAAGCCA				EPHB2_CHR		CACCCAGACCGCACTAACTT
	TNRC6C_F	TNRC6C	CAGCAGATGTTACAGGCCCA				PEX10_CHF	PEX10	GACCGAGGTATGAGGCGTTC
	TNRC6C_R		GATTAGTGATTGTGCGCGCA				PEX10_CHR		GACTCTGTCCCCTCCAGGT
	SFRP1_F	SFRP1	TCTCTGTGCCAGCGAGTTT				TMX1_CH_F	TMX1	ACGCCTCCTTTTGCTCTGTT
	SFRP1_R		GGGGCTTCTTCTTCTTGGGG				TMX1_CH_R		GGTGAAGTCGGGAAAGAGGG
	GNG4_F	GNG4	CTAGCATCTCCCAAGCCAGG				TWISTNB_CH_F	TWISTNB	GCAAGCACAATCCCATGTCC
	GNG4_R		GCTTCACAGTAGGCCAGGAG				TWISTNB_CH_R		ATGCAGCGAAAAGAGGGGAA
	ROR1_F	ROR1	CAACAAACGGCAAGGAGGTG				SFRP1_CH1_F	SFRP1	TTACTAGAACCAGACGCGGC
	ROR1_R		ATCCTGGACTTGCAGTGGGA				SFRP1_CH1_R		GCCGTGATCCATTCCCCTTC
	RBSN_F	RBSN	AGGAAGGAGGAAATGGAGAGG				SLC1A5_CH1_F	SLC1A5	AACTGGGTTGTGGGTTGGAG
	RBSN_R		ACTCTGCCTTTCCTCAAGCC				SLC1A5_CH1_R		GGACCACCGGAGCTTTCTAG
	SYT12_F	SYT12	CGACTACAGGTACCTTCAGCA				GTF2A1_CH2_F	GTF2A1	GTGAAATCGGACCTACGCCT
	SYT12_R		CTTTGCGGCTGGGTGGTC				GTF2A1_CH2_R		ACGCTTTGCAAGTTCTTCACC
	TAZ_F	TAZ	GGCTGGGAGATGACCTTCAC				CEP57_CH1_F	CEP57	TCTAACAGCCAGTCCCAGGT
	TAZ_R		GCTGATTCATCGCCTTCCTAG				CEP57_CH1_R		AAAAGTTGCGGCAGAGAACG
	YAP_F	YAP	GCAGGTTGGGAGATGGCAAA				HLTF_CH_F	HLTF	GCCGTCTCCTTCTGCAACAA
	YAP_R		GCTGTGACGTTCATCTGGGA				HLTF_CH_R		CCCTTCTGTGCTCTGACTGG
	CiclophilinA_F	Ciclophilin A	GACCCAACACAAATGGTTCC				RPA2_CH_F	RPA2	AACAATACTACCGCGACGCA
	CiclophilinA_R		TTTCACTTTGCCAAACACCA				RPA2_CH_R		ATAGTTTGGCGCGAACCTGA
	TAZ-AS202_F	TAZ-AS202	ATGAAAACTTGAGGCCAGCC				SMURF2_CH2_F	SMURF2	GTTTACTGTCCGGGCCACTT
	TAZ_AS202_R		GCCTTTCCTTCTCCATGTGG				SMURF2_CH2_R		GTTCTAACCTTCCTCGCCCC
	TAZ_AS203_F	TAZ-AS203	GGCCGGATTCATCTTCTGC				RBSN_CHF	RBSN	AAGACAAGCTGGTAGACGCC
	TAZ_AS203_R		GTCGAGACGTGGTGGAGTTG				RBSN_CHR		CCGCCCTCCACTATTCGAAT
	OIP5-AS1_F	OIP5-AS1	TTTCCTTGACCTTTAGGTGCTTT				TOP2A_F	CT+	AGCGACTAAACAGGCAGGAC
	OIP5-AS1_R		GAAGCAGGACTACCCACTCTAGG				TOP2A_R		AAAAGGCAAGCTACGATTGG
	KCNQ1OT1_F	KCNQ1OT1	GGCTACGACCACAGGTGAAA				CLTCL1_CH1_F	CLTCL1	CTGAAAGCGAACAGGGAGGA
	KCNQ1OT1_R		GTCTGCTGGCTTGTGTGTTG				CLTCL1_CH1_R		GAGGGGTCGGCGTTCATTC
	U1_F	U1	GGGAGATACCATGATCACGAAGGT				GNG4_CH2_F	GNG4	GTCTTTGTGTCGCGTGCA
	U1_R		CCACAAATTATGCAGTCGAGTTTCCC				GNG4_CH2_R		GGGAAACTCGGGGTGAAAGT
	E2F1_F	E2F1	AGCTGGACCACCTGATGAAT				ROCK2_bis_F	ROCK2	CTTGCAGTCCCTCAGCCAG
	E2F1_R		GAGGGGCTTTGATCACCATA				ROCK2_bis_R		GGAGGGGCTTGTGGGTAG
	RPS7_F	RPS7	TTCTGCCTAAGCCAACTCGAAAA				TNRC6C_bis_F	TNRC6C	GTGCAAGCTCCCAGGACTG
	RPS7_R		CGGATTCTCTTGCCCACAATTTC				TNRC6C_bis_R		TTTCCCCTTAATACCCGCCC
	JUNB_F	JUNB	ACACCAACCTCAGCAGCTAC				Runx2_UP_F	CT- (chr6)	TCTCAAGGTGCCTGTCTGC
	JUNB_R		GAGGTAGCTGATGGTGGTCG				Runx2_UP_R		TGAAGTTTGGCCTCTGGTCT
	FOSL2_F	FOSL2	GCGTGATCAAGACCATTGGC				ROR1_bis_F	ROR1	GAGGGAGCAGGTTAGAGGGA
	FOSL2_R		CGACGCTTCTCCTCCTCTTC				ROR1_bis_R		CAGAACATCCACGGGCTCTT
	SP6_F	SP6	TCCAAACTTACCAGGGCCAC				SYT13_bis_F	SYT13	GACAACTGGGCCCAAGAAGT
	SP6_R		CATAGCCCTGCGAGAAGTCC				SYT13_bis_R		TCGCAGATCTGGTTGGAGC
	NR4A1_F	NR4A1	ACATGTGAGGGCTGCAAGG				SYT12_CH2_F	SYT12	CTCACCCGGCCATTTACACG
	NR4A1_R		CAGTCCTTGTTAGCCAGGCA				SYT12_CH2_R		CAGAGCAGGGACAGTGAGGA
	SMAD7_F	SMAD7	CCTCCTTACTCCAGATACCCGA				TCF7_F	TCF7	GGAAGTCCCTGATTGGCACA
	SMAD7_R		CCCAGGGGCCAGATAATTCG				TCF7_R		CTTGAGGCTGTGCTCGTACC
	CEP57_F	CEP57	TTACCACAATGCAGGCCCTT				hChIP-CTGF Forward	CTGF	TGTGCCAGCTTTTTCAGACG
	CEP57_R		TGCATGCGTTTCCTTTCCTG				hChIP-CTGF Reverse		TGAGCTGAATGGAGTCCTACACA
	GTF2A1_F	GTF2A1	GATGGAGCTGAAGATGGGCA				hChIP-PUMA Forward	CT - (chr19)	GCCCGCATGCAGCCCTCA
	GTF2A1_R		AGTTCCTGTCCTTCCTCATCAC				hChIP-PUMA Reverse		TGTGTGCCTAGCCCAATGTTTTATTGT
	HLTF_F	HLTF	AGCAGGTGGAGTTGGTTTGA				hChIP-WWTR1_DW1_ Forward	TAZ_B	GTCCAGCCCACAACTACTCC
	HLTF_R		TCTTCAGCAGCAGGATTCCA				hChIP-WWTR1_DW1_ Reverse		GTAGGCCATAGTGCTCCCAG
	PEX10_F	PEX10	GCCTGGTTTTACATCCACGG				hChIP-WWTR1_DW2_ Forward	TAZ_A	CCCAGACACTCAGCGGTAAG
	PEX10_R		GCCACACTCATCAGGACCC				hChIP-WWTR1_DW2_ Reverse		CCCTCGCCCTATCTTCTCCT
	RPA2_F	RPA2	CATATGTGAAAGTGGCAGGCC				hChIP-WWTR1_UP_ Forward	TAZ_C	CCAACAAGGCCAGCTTTTCC
	RPA2_R		CCTCCAGGGGCATGATCTTA				hChIP-WWTR1_UP_ Reverse		AGACAATTGAGAGCCAGGCA
	SLC1A5_F	SLC1A5	AAAACCCCTACCGCTTCCTG				hChIP-WWTR1_UP1_ Forward	TAZ_D	GAGGGTTGTGGGAGGATTGG
	SLC1A5_R		CTCCTCCACGCACTTCATCA				hChIP-WWTR1_UP1_ Reverse		GCACCCTCTCTACTTCCAGC
	TMX1_F	TMX1	ACGGACGAGAACTGGAGAGA				hChIP-WWTR1_UP2_ Forward	TAZ_E	CCAGCCATTCCAACAACAGC
	TMX1_R		GCAAAACTTTCCCATTCCGGT				hChIP-WWTR1_UP2_ Reverse		TCCACTGTGCTGCCTCTTAC
	TWISTNB_F	TWISTNB	GATGCTGCTGGAGTATTCTGC
	TWISTNB_R		GCAGCTTCCTCAGTGCCATT
	SYT13_F	SYT13	TGTTTGTGACTCGCCTGGAA
	SYT13_R		GTCCTATTGGCCACACTCCC
				-

## Sheet: Ab
Western blot:		Primary Ab	name	code	source			Secondary antibodies
		TAZ	YAP1/TAZ	D24E4	rabbit	Cell Signaling Technologies		anti-rabbit	Horseradish peroxidase-conjugated	GE Healthcare
		YAP1	YAP1	D8H1X	rabbit	Cell Signaling Technologies		anti-mouse	Horseradish peroxidase-conjugated	GE Healthcare
		phospho-TAZ	pTAZ (S89) E1X9C	S9971S	rabbit	Cell Signaling Technologies		anti-goat	Horseradish peroxidase-conjugated	GE Healthcare
		phospho-YAP	pYAP (S127) D9XW2I	13008S	rabbit	Cell Signaling Technologies
		EPHB2	EPHB2	AF467-SP	goat	R&D
		EPHB2	EphB2 (D2X2I)	83029T	rabbit	Cell Signaling Technologies
		AP2	AP2-2alfa (D-12)	sc-25343	mouse	Santa Cruz Biotechnology
		EGR1	EGR1	sc-515830	mouse	Santa Cruz Biotechnology
		PCBP1	hnRNP E1 (E-2): sc-137249	sc-137249	mouse	Santa Cruz Biotechnology
		SMAD4	SMAD4	D3R4N	rabbit	Cell Signaling Technologies
		E2F1	E2F1	3742S	rabbit	Cell Signaling Technologies
		beta-actin	anti-beta actin	AC-15	mouse	Sigma Aldrich
		alpha Tubulin	anti-alpha Tubulin	sc-8035	mouse	Santa Cruz Biotechnology
		RNA-PolII	anti-RNA-PolII	ab817	rabbit	Abcam
		E2F1	E2F1	66515-1-Ig	mouse	Proteintech
		SP1	SP1(E-3)	sc-17824	mouse	Santa Cruz Biotechnology
ChIP
		Pol2-P5	P-Rpb1 CTD (S5)	D9N5I	rabbit	Cell Signaling Technologies
		E2F1	anti-E2F1	3742S	rabbit	Cell Signaling Technologies
		YAP	anti-YAP1	NB110-58358	rabbit	Novus Biologicals
		TAZ	anti-WWTR1 (TAZ)	HPA007415	rabbit	Sigma Aldrich
		TEAD4	anti-TEAD4 (TEF-3)	ab58310	mouse	Abcam
		IgG	Normal IgG control	2729P	rabbit	Cell Signaling Technologies

## Sheet: siRNA
	Target gene	Name		Assay ID	Catalog
	TAZ-AS202 #1	WWTR1-As1	SiRNA Silencer Select	n286709	4390771	Thermo Fisher
	TAZ-AS202 #2	WWTR1-As1	SiRNA Silencer Select	n286710	4390771	Thermo Fisher
	YAP	YAP1	SiRNA Silencer Select	s20367	4392420	Thermo Fisher
	TAZ	WWTR1	SiRNA Silencer Select	s24788	4392420	Thermo Fisher
	EPHB2	EPHB2	SiRNA Silencer Select	s4740	4390824	Thermo Fisher
	E2F1	E2F1	SiRNA Silencer Select	s4406	4390824	Thermo Fisher
	TAZ-AS203	WWTR1-As1	SiRNA Silencer Select	n509432	4392420	Thermo Fisher
	control siRNA	Negative Control #2	SiRNA Silencer Select	/	4390847	Thermo Fisher
