# Supplementary material for: The long non-coding RNA TAZ-AS202 promotes lung cancer progression via regulation of the E2F1 transcription factor and activation of Ephrin signaling
Source: Cell Death Dis. 2023 Nov 18;14(11):752. doi: 10.1038/s41419-023-06277-y (PMC10657417; doi:10.1038/s41419-023-06277-y)
Supplement: Supplementary file 3 — Supplementary Table 2 [file 41419_2023_6277_MOESM3_ESM.xlsx]

## Sheet: Patients features
											TAZ-AS202 positive cells
Sample	Age at diagnosis	Sex	Smoking: never, current, former	Main pattern	Vascular invasion	Grading	Main axis	pTN	Stage	Limphnode	% Normal	% Tumor	% Metastatic lymphnode
#1	70	M	former	solid, acinar	no	3	2,4 cm	T1c N1a	II	(next to) lingular artery	0	11.1857	13.5965
#2	75	M	former (da 18 a 75y)	solid, acinar	yes	3	2 cm	T2 N2	III	Inter-lobar	0.806452	12.3448	5.38922
#3	78	F	never	acinar	yes	2	3 cm	pT2a, N2	III	aortopulmonary	8.79252	20.2691
#4	67	M	current	solid	no	3	4,1 cm	T2b N2	III	peribronchus	2.69058	39.7161	41.0718
#5	78	M	former (da 18 a 53y)	micropapillary	yes	3	5 cm	T2b N2	III	Station 7	2.26415	24.704	30.103
#6	68	M	former (da 16 a 61y)	solid	yes	3	1,9 cm	T2a N1	III	peribronchus	2.92755	20.9796	24.9806
#7	78	M	former (fino a 48y)	acinar	yes	3	2 cm	T1b, N2	III	paratracheal	2.03	6.02	8
#8	73	F	current	acinar	yes	2	2,5 cm	T1c N1	II	Station 1	2.88889	18.3941
#9	74	M	current	acinar	yes	3	4 cm	T2a N1	III	peribronchus	5.84593	43.2199
